# Supplementary material for: Hypoxia Regulates Brown Adipocyte Differentiation and Stimulates miR-210 by HIF-1α
Source: Int J Mol Sci. 2024 Dec 26;26(1):117. doi: 10.3390/ijms26010117 (PMC11720532; doi:10.3390/ijms26010117)
Supplement: Supplementary file 1 [file ijms-26-00117-s001.zip]

Archive with 2 entries (2 files):
- ijms-3384400---supplementary figure.pdf
- ijms-3384400-supplementary table.pdf
